# Supplementary material for: Body Weight Changes During Childhood and Predictors of Excessive Body Weight in Adolescence—A Longitudinal Analysis
Source: Nutrients. 2024 Dec 21;16(24):4397. doi: 10.3390/nu16244397 (PMC11676939; doi:10.3390/nu16244397)
Supplement: Supplementary file 1 [file nutrients-16-04397-s001.zip]

Archive with 1 entries (1 files):
- nutrients-3360483-supplementary.pdf
